# Supplementary material for: Endothelial discoidin domain receptor 1 senses flow to modulate YAP activation
Source: Nat Commun. 2023 Oct 13;14:6457. doi: 10.1038/s41467-023-42341-z (PMC10576099; doi:10.1038/s41467-023-42341-z)
Supplement: Supplementary file 7 — Source Data [file 41467_2023_42341_MOESM7_ESM.zip]

Archive with 2 entries (2 files):
- 432141_2_supp_8119989_s1443x.xlsx
- gels.pdf
