# Supplementary material for: Endothelial discoidin domain receptor 1 senses flow to modulate YAP activation
Source: Nat Commun. 2023 Oct 13;14:6457. doi: 10.1038/s41467-023-42341-z (PMC10576099; doi:10.1038/s41467-023-42341-z)
Supplement: Supplementary file 7 — Source Data [file 41467_2023_42341_MOESM7_ESM.zip › 432141_2_supp_8119989_s1443x.xlsx]

## Sheet: Figure1B-C
Figure 1B														Figure 1C
PS si-Scr														Control PS
Orientation_in_Degrees											Orientation_in_Degrees			Orientation_in_Degrees																			Orientation_in_Degrees
0-10	74033.3	72997.3	99607.5	71147.9	87321	81124.5	74272.1	76991.2	66357		0-10	703852		0-10	6188.94	12462.5	9319.9	13682.8	11795	9950.8	9075.22	11618.3	10830.5	4573.74	6753.76	6189.2	14154	6482.81	14569.4	14066	9003.56	15921.4	0-10	186638
11-20	60381.8	36032.4	66210.6	45941.8	75459.2	56455.6	61189	42959.1	59245.3		11-20	503875		11-20	6473.76	10713.2	8785.68	8218.33	6176.83	9023.08	12590.1	8112.37	6345.44	4276.4	6866.04	7560.31	7412.19	9853.92	9861.99	11941	10121.4	18416	11-20	162748
21-30	48258.2	30135.7	29613.5	26617.2	38217	42274.4	38144.3	18577.4	50145.7		21-30	321984		21-30	14068.8	11070.5	9023.08	8372.44	5795.04	8434.51	8736.78	4076.74	4492.1	3564.22	6776.42	12996.6	6954.05	4082.81	6446.93	9992.12	4651.09	15243.2	21-30	144778
31-40	28255.4	22093.2	16998.7	14879.5	14904.7	21941.6	38699.6	5114.93	40773.2		31-40	203661		31-40	4934.47	11721.7	7502.97	12834.8	2176.83	3875.91	9706.12	8370.05	7461.44	13942	6147.54	7614.53	2612.19	3453.92	15401.8	4129.36	5240.14	5430.19	31-40	132556
41-50	10124.8	14823.5	15803.6	7067	7933.53	10972.2	31854.5	1521.72	34583.8		41-50	134685		41-50	7013.34	9950.8	8434.51	8981.46	4141.2	5721.7	8082.09	3811.45	7837.41	9734.84	11941	5390.52	6780.78	10890.3	10777.8	1953.76	6776.43	3035.54	41-50	131255
51-60	4317.98	8944.39	10340.5	4356.76	6017.54	8596.99	25208.4	1599.11	13570.1		51-60	82951.8		51-60	4369.34	8326.77	3875.91	5650.65	4010.01	5647.02	5402.34	3563.67	5157.66	4892.09	10827.7	8953.72	7769.43	15108.1	6780.78	3641.57	3747.54	2511.2	51-60	110236
61-70	3041.92	4892.74	8371.46	3786.1	5719.69	8707.95	14675.9	3980.35	7877.57		61-70	61053.7		61-70	4525.16	4366.79	3441.13	5091.9	5650.65	5122.95	4878.27	2970.18	4633.59	10044.1	10121.4	9404.89	4604.07	10484.1	6110.28	14955	11183.9	7426.73	61-70	125015
71-80	2658.61	3450.43	4428.54	3920.64	4484.28	6659.94	8444.76	4044.17	6617.84		71-80	44709.2		71-80	2529.62	5647.02	1628.13	10747.1	6474.53	5628.13	3402.34	4363.67	3157.66	7236.41	4651.09	3789.19	4969.44	6647.34	5896.57	7855.79	8542.82	7768.52	71-80	100935
81-90	2274.06	1915.4	3716.05	3172.67	2997.53	3632.18	5026.29	3463.11	5345.72		81-90	31543		81-90	2092.67	3122.95	3034.64	12141.2	3836.73	3441.13	2878.27	2970.18	2633.59	3564.22	4129.36	3160.3	4812.02	9698.5	16419.3	13284.6	10827.7	4882.56	81-90	106930
PS si-DDR1														Control OS
Orientation_in_Degrees											Orientation_in_Degrees			Orientation_in_Degrees																			Orientation_in_Degrees
0-10	43303.2	45397.5	42418.7	42340.6	30685.8	29204.1	20339.2	35418.5	30909.7		0-10	320017		0-10	9179.2	12923.8	12528.4	8234.06	12487.7	7747.35	13387.4	5094.41	7304.46	8528.01	6622.73	12523.2	10071.6	12899.2	11171	16801	4479.62	10638.5	0-10	182622
11-20	35830.7	42274.8	32910.3	37680.2	37743.3	21611.5	32331.4	25093.2	36902.9		11-20	302378		11-20	5973.41	14266.4	13968.7	10975.2	14576.4	7815.2	12044.8	6023.89	7372.31	18373.6	7831.05	4767.66	10159.8	9878.9	13098.9	18546.4	14195.2	10726.7	11-20	200595
21-30	34816.3	34777.9	30605	20619.6	25887.5	22400	37384.7	38202.9	30448.6		21-30	275142		21-30	6902.89	12923.8	10193.9	11921.7	8593.09	5185.61	14133.5	7304.46	6560.01	11404	17016.6	6180.81	12899.2	16234.1	6017.57	7839.48	13813	9670.71	21-30	184795
31-40	32254.3	29036	30001	24724	44594.2	42390.6	24395.6	33506.4	30087.8		31-40	290990		31-40	8183.46	8012.52	9029.2	12361.7	10076.1	3131.12	8772.27	7372.31	4742.72	6622.73	9495.79	6741.3	9303.14	18949.3	10704.3	19516.3	9327.36	5932.96	31-40	168275
41-50	38513.3	17848.1	17595.7	27399.8	28416.3	26077.8	44346.2	35995.2	30069.5		41-50	266262		41-50	8251.31	9651.27	10512.2	5523.8	8593.09	14539.1	9633.2	6560.01	5094.41	7831.05	9584	4070.46	8184.66	11171	19467.7	12546.7	16286.9	7765.43	41-50	175266
51-60	26968.4	46601.3	15376.8	17301.3	32541	41485	23227.5	36300.4	30791.2		51-60	270593		51-60	7439.01	10919.4	4546.43	7541.17	10076.1	11485.6	3667.43	14133.5	6023.88	9495.8	8528.01	17403.7	15900.8	13098.9	9803.51	5910.36	18159.3	8973.75	51-60	183107
61-70	27954.8	29855.2	17018.5	28249.5	24886.4	31306.6	19778.4	29656.1	31455		61-70	240161		61-70	5621.72	10625.4	5633.47	5065.01	4628.9	11925.6	4754.47	8772.27	13089.7	9584.04	6165.54	15658.3	14931.3	15498.3	6584.51	7323.51	13252.1	7308.24	61-70	166422
71-80	29975.9	27089.5	19072.4	21009.1	25975.3	18774.2	26172.7	33522.9	32563.8		71-80	234156		71-80	13567.2	7174.89	8035.27	10358.6	9922.47	5087.69	7156.27	10040.4	9314.92	13052.5	12109.4	8373.58	5503.26	6070.2	13466.2	10445.8	4737.96	4637.41	71-80	159054
81-90	15607.6	24843.4	37599.8	26745.5	30844.2	23497	36592.9	20648.7	30831.5		81-90	247211		81-90	7930.61	7510.19	3445.87	3611.74	7599.16	9922.47	6295.89	11649.4	9746.41	15144.2	12670.3	11404	6613.99	7180.93	4695.26	9763.25	3665.86	2509.79	81-90	141359
OS si-Scr														DDR1-EGFP PS
Orientation_in_Degrees											Orientation_in_Degrees			Orientation_in_Degrees																			Orientation_in_Degrees
0-10	42769.4	49650.9	55983.9	56780.1	46167.4	48167.4	46417.7	44930.9	42048.8		0-10	432916		0-10	14830.8	13129.6	18411.8	15742	29983.6	27426.9	38149.5	22850.5	34125.6	55702.1	45104.1	47654.1	30887	49370.3	54256.9	39064.6	35662.2	36226.7	0-10	608578
11-20	58992.6	41450.7	40799.3	42312.8	34037.3	44037.3	42389	49440.1	56507		11-20	409966		11-20	13392.2	15492.6	15638.5	18383.1	22639.2	22931.3	29840.6	21492.4	25144.7	34084.2	24387.9	20692.3	16169.2	24681.4	35265.6	26187.3	16388.2	19680	11-20	402491
21-30	38910.4	38023.2	39306.5	39105.7	29281.2	37281.2	26111.7	37373.9	45372.5		21-30	330766		21-30	15189.3	14480.7	14429.3	15551.9	18520.1	15907.5	12788.6	21951.5	16352.7	18217.9	11980.1	17306.1	9108.36	12781.7	17204.4	9261.52	9506.82	10443.2	21-30	260982
31-40	37045.9	34568.8	22011.2	25085.7	27402.6	35402.6	20949.4	27875.6	42302.2		31-40	272644		31-40	5106.41	8047.44	8991.97	2589.49	9530.3	13860.9	4673.78	9781.67	8795.64	3386.93	4581.97	14463.6	7124.81	8750.56	9615.82	5497.89	6966.34	6994.28	31-40	138760
41-50	21297.3	24961.5	26066.2	28190.9	22398.1	32398.1	26887.6	29365	22973.7		41-50	234538		41-50	3152.03	3886.22	9303.94	2619.06	12072.4	12710.3	2184.31	4703.79	2258.32	2010.87	2641.11	3547.79	4823.52	1771.63	5707.06	4175.44	5810.58	3919.64	41-50	87298
51-60	25287.8	14673.9	15751	26071	12520.2	22520.2	22165.2	23630.1	28188.8		51-60	190808		51-60	1480.03	2756.28	7862.8	1690.09	8369.39	8118.82	1587.18	3966.36	1465.48	1128.6	1583.19	2141.78	1640.65	1577.35	2363.05	2915.56	1335.72	2333.96	51-60	54316.3
61-70	15988.2	17228.3	11558.6	10579	23862.4	23862.4	21427.8	25983.9	24872.2		61-70	175363		61-70	795.574	2690.5	5524.22	1207.53	6977.02	7842.02	1290.61	1529.93	562.444	451.436	1218.05	1357.05	1087.04	1415.78	994.148	1784.01	1462.86	1527.89	61-70	39718.1
71-80	15969.4	10718.7	12829.3	19022.5	18258.5	18258.5	19698.2	11065.7	17761		71-80	143582		71-80	848.522	1735	3691.44	1584.97	2434.88	2434.03	1323.84	798.904	524.174	785.876	1572.94	1272.77	871.06	1250.67	1100.04	873.008	1000.81	1451.35	71-80	25554.3
81-90	12795.8	7103.24	14904.2	16497.6	6363.86	6363.86	14388.7	9075.34	4101.62		81-90	91594.2		81-90	519.702	1491.59	1908.37	768.584	1508.13	1038.4	624.04	944.47	483.112	819.74	1340.17	419.264	479.808	651.08	442.404	386.176	1291.94	1369.22	81-90	16486.2
OS si-DDR1														DDR1-EGFP OS
Orientation_in_Degrees											Orientation_in_Degrees			Orientation_in_Degrees																			Orientation_in_Degrees
0-10	43974.5	39517.2	38717.8	32035.5	55791.2	29267.1	35532.4	27176.2	29639.6		0-10	331652		0-10	10448.9	18939.7	12800.9	13522.7	5389.77	4539.18	13166.8	22538.1	13127	12594.8	8875.71	8231.11	25115.7	4118.39	7889.09	16545.5	7319.64	15126	0-10	220289
11-20	30992.6	44119.4	40140.5	33082.3	33455.1	33385.5	28271.1	41126.9	40921.3		11-20	325495		11-20	9858.5	11042.5	7963.57	11020.1	7018.27	16985.9	9404.21	12700.8	9755.46	21894.2	11081.4	17083.9	11451.7	21401.3	19123.8	10567.5	14301.5	9019.33	11-20	231674
21-30	35410.4	40424.4	44611.3	45965.6	34063.8	33459.1	36307.7	39060.2	32776.3		21-30	342079		21-30	10802	19429.2	12438.1	12869.4	10555.1	11604.6	10529.8	16175.3	14292.3	20713.4	19854.8	22743.4	7091.43	5607.05	29449.1	15562.2	7558.54	9256.77	21-30	256532
31-40	40045.9	41702	32266.4	31645.8	38831.6	38167.8	23559.4	25056.5	39768.9		31-40	311044		31-40	13248.7	14856.7	7617.36	10850.3	12059.7	9536.39	7676.85	12354.6	15796.8	6857.03	30709.8	26545.5	5345.57	12380.4	18398.2	19260.7	14632.2	5120.39	31-40	243247
41-50	34297.3	24045	33328.1	27669.6	34618.4	36016.8	24537.1	22948.3	40757.1		41-50	278218		41-50	7867.39	8132.31	29043.8	16245.8	5227.65	14186.1	8779.72	11780.9	8964.84	4699.57	17261	22743.4	6170.04	13235.4	10756.7	15222.6	17641.3	2644.01	41-50	220603
51-60	28287.8	23897.6	35102	27149.1	37798.8	34279.5	24911.8	22651.7	21873.7		51-60	255952		51-60	5799.19	9429.65	13313.9	12767.4	2586.83	13595.7	23166.4	14610.7	6784.72	12600.4	9855.67	18598.2	9775.93	9786.63	6609.5	26013.5	3977.31	4617.35	51-60	203889
61-70	28988.2	23410.8	22330.5	26124.6	22857.5	33901.2	24102.6	40435.9	36917.7		61-70	259069		61-70	4561.01	4667.02	10873.5	10642.3	3047.53	6667.52	18593.9	16511.7	5911.78	17493.7	14330.4	8923.52	33032.9	2856.03	5269.04	4806.52	7382.95	4419.84	61-70	179991
71-80	16469.4	22968	41089.5	36110.3	17200.3	22837.9	24781.3	25578.2	16653.1		71-80	223688		71-80	2930.32	6792.57	12774.6	7208.55	2174.59	5588.79	11869.5	14610.7	6324.02	16731.2	14581.5	25872.6	22106.6	7107.13	19071.1	7939.09	2128.81	13239	71-80	199051
81-90	13295.8	21291	46178.2	40092.2	18323.1	24743.9	24659.4	26350.9	20663		81-90	235597		81-90	4851.6	8446.35	9110.86	4927.67	3161.63	5298.19	12183.5	16511.7	6898.82	10414.7	15743.7	3377.35	5154.74	12381.3	20149.7	19056.8	3304.34	3225.19	81-90	164198

## Sheet: Figure 1D
	PS						PS si						OS						OS si
	1	2	3	4	5	6	1	2	3	4	5	6	1	2	3	4	5	6	1	2	3	4	5	6
MCP-1	20.95	20.7	21.615	21.505	20.985	20.44	20.18	19.93	20.355	20.65	20.395	20.175	17.855	18.48	19.08	19.875	18.845	17.85	19.1	19.47	19.97	20.265	19.75	19.645
E-selectin	23.325	22.915	20.965	20.49	21.215	21.87	22.455	21.45	20.165	19.535	19.865	20.785	18.64	18.815	16.115	15.74	16.725	16.45	20.45	20.875	17.785	17.875	19.225	18.205
KLF2	17.53	17.225	17.96	17.785	17.73	18.39	17.89	17.5	18.22	18.635	18.26	18.54	18.78	19.22	19.185	19.305	19.68	19.62	18.91	19.215	19.09	19.1	19.91	19.835
KLF4	17.125	17.025	17.565	17.45	17.375	17.895	17.41	17.775	18.215	18.105	18.265	18.73	18.56	19.165	19.3	19.52	19.365	19.33	18.76	19.3	19.155	19.315	19.85	19.26
GAPDH	15.04	14.83	15.02	14.91	14.975	15.185	14.65	14.495	14.87	14.74	14.94	15.06	15.03	15.305	14.76	14.84	15.44	14.985	15.34	15.49	14.595	14.57	15.945	15.12
	5.91	5.87	6.595	6.595	6.01	5.255	5.53	5.435	5.485	5.91	5.455	5.115	2.825	3.175	4.32	5.035	3.405	2.865	3.76	3.98	5.375	5.695	3.805	4.525
	0.0166308	0.0170983	0.0103444	0.0103444	0.0155171	0.0261871	0.0216423	0.0231154	0.022328	0.0166308	0.0227972	0.0288557	0.141121	0.110721	0.0500669	0.030501	0.0944045	0.137262	0.073812	0.0633725	0.024097	0.0193034	0.0715453	0.0434349
	0.0160204
MCP-1	1.0381	1.06729	0.645706	0.645706	0.968584	1.63461	1.35093	1.44288	1.39373	1.0381	1.42301	1.80119	8.80882	6.91126	3.1252	1.90389	5.89278	8.56795	4.60739	3.95574	1.50415	1.20493	4.46589	2.71123
	8.285	8.085	5.945	5.58	6.24	6.685	7.805	6.955	5.295	4.795	4.925	5.725	3.61	3.51	1.355	0.9	1.285	1.465	5.11	5.385	3.19	3.305	3.28	3.085
	0.00320602	0.00368275	0.0162322	0.0209051	0.0132304	0.00971884	0.00447158	0.00806002	0.025471	0.0360214	0.0329175	0.0189062	0.0818996	0.0877778	0.390935	0.535887	0.410371	0.362236	0.0289559	0.0239306	0.109576	0.10118	0.102949	0.117848
	0.0111626				0.0111626	0.0111626	0.0111626	0.0111626	0.0111626	0.0111626	0.0111626	0.0111626	0.0111626	0.0111626	0.0111626	0.0111626	0.0111626	0.0111626	0.0111626	0.0111626	0.0111626	0.0111626	0.0111626	0.0111626
E-selectin	0.287212	0.32992	1.45416	1.87279	1.18525	0.870665	0.400588	0.722059	2.28183	3.22699	2.94893	1.69371	7.337	7.8636	35.022	48.0076	36.7632	32.451	2.59402	2.14383	9.81637	9.06426	9.2227	10.5574
	2.49	2.395	2.94	2.875	2.755	3.205	3.24	3.005	3.35	3.895	3.32	3.48	3.75	3.915	4.425	4.465	4.24	4.635	3.57	3.725	4.495	4.53	3.965	4.715
	0.178006	0.190122	0.130308	0.136313	0.148137	0.108442	0.105843	0.124568	0.098073	0.0672184	0.100134	0.0896222	0.0743254	0.066293	0.0465524	0.0452794	0.0529216	0.0402463	0.0842021	0.0756246	0.0443476	0.0432847	0.0640348	0.0380753
	0.148555				0.148555	0.148555	0.148555	0.148555	0.148555	0.148555	0.148555	0.148555	0.148555	0.148555	0.148555	0.148555	0.148555	0.148555	0.148555	0.148555	0.148555	0.148555	0.148555	0.148555
KLF2	1.19825	1.27981	0.877172	0.917597	0.997184	0.729982	0.712485	0.838529	0.66018	0.452482	0.674052	0.603294	0.500323	0.446253	0.313369	0.304799	0.356243	0.270919	0.566808	0.509069	0.298527	0.291372	0.431052	0.256305
	2.085	2.195	2.545	2.54	2.4	2.71	2.76	3.28	3.345	3.365	3.325	3.67	3.53	3.86	4.54	4.68	3.925	4.345	3.42	3.81	4.56	4.745	3.905	4.14
	0.235696	0.218393	0.171348	0.171943	0.189465	0.15283	0.147624	0.102949	0.0984135	0.0970586	0.0997873	0.0785633	0.0865693	0.0688691	0.0429857	0.0390103	0.0658351	0.0492067	0.0934281	0.0712977	0.0423939	0.0372917	0.0667541	0.0567199
	0.189946	0.189946	0.189946	0.189946	0.189946	0.189946	0.189946	0.189946	0.189946	0.189946	0.189946	0.189946	0.189946	0.189946	0.189946	0.189946	0.189946	0.189946	0.189946	0.189946	0.189946	0.189946	0.189946	0.189946
KLF4	1.24086	1.14977	0.902088	0.90522	0.997467	0.804598	0.777191	0.541991	0.518114	0.510981	0.525346	0.413609	0.455758	0.362572	0.226305	0.205376	0.346599	0.259057	0.491867	0.375358	0.223189	0.196328	0.351438	0.298611

## Sheet: Figure 1H
	intima	media	intima/media
WT-Cl	3064	23556	0.130073
	3584	24834	0.144318
	2971	21383	0.138942
	2834	22449	0.126242
	3512	25974	0.135212
	2893	23293	0.1242
	3244	21845	0.148501
WT-Liagte	78091	27004	2.89183
	61328	24454	2.50789
	58554	24117	2.42791
	44785	25498	1.75641
	62466	26782	2.33239
	51935	23848	2.17775
	75296	24275	3.10179
KO-Cl	3374	21492	0.156989
	2923	23454	0.124627
	2803	23945	0.11706
	3278	23785	0.137818
	3184	22439	0.141896
	2793	22983	0.121525
	3171	24498	0.129439
KO-Liagte	8744	26934	0.324645
	9348	24975	0.374294
	7674	25932	0.295928
	9558	23745	0.402527
	5898	22675	0.26011
	4758	23245	0.204689
	9186	21478	0.427693

## Sheet: Figure 2B
Static
puncta number size ＞ 0.2 um2（直径0.5um）
15min	8	9	11	6	7	8	6	12	13	9	5	8	11	9	6	14	15	8	9	14	11	10	8	9	13	13	15	7	9	12	11	8	9	7	10	12	7	6	11	12	14	9	10	8	9	7	10	12	8
30min	13	15	7	9	12	11	8	9	7	10	12	11	8	9	11	10	12	11	8	9	7	10	6	13	10	12	11	8	9	7	10	6	13	10	12	11	8	9	11	10	6	7	5	9	8	6	8	5	10
60mmin	7	6	8	5	6	7	9	11	7	8	8	6	7	8	5	6	7	9	11	7	8	8	5	11	12	14	12	7	8	8	9	11	12	7	8	8	10	11	12	9	8	6	8	8	10	11	12	9	8
3h	8	7	9	10	7	8	6	12	13	9	7	8	6	7	9	11	7	8	8	9	6	14	11	8	9	8	9	13	12	11	7	11	12	7	8	9	12	10	11	7	8	11	12	7	8	8	10	11	12
6h	8	7	8	9	6	7	8	6	12	13	9	7	8	8	7	9	11	7	8	6	9	6	12	9	8	5	10	12	11	7	8	6	8	9	7	10	6	7	6	11	12	10	9	6	8	8	10	11	12
24h	5	8	11	4	12	5	7	15	8	9	14	13	8	11	4	6	15	7	5	8	9	4	8	11	7	6	5	7	5	8	9	12	8	11	11	6	5	7	5	8	9	4	8	11	4	6	5	7	5
PS
puncta number size ＞ 0.2 um2（直径0.5um）
15min	86	89	91	82	79	97	95	94	92	77	86	89	87	92	97	95	78	79	87	85	84	92	87	87	92	97	95	78	79	87	85	84	92	87	87	92	97	95	78	79	87	85	84	92	87	78	86	93	79
30min	89	94	98	82	88	86	90	99	95	71	87	86	93	84	82	82	89	91	87	86	93	84	82	85	89	91	87	86	93	84	86	93	84	82	85	89	91	87	86	93	84	82	93	84	82	85	89	71	87
60mmin	98	87	79	80	82	89	91	87	84	88	85	88	79	89	88	84	84	82	86	87	86	83	84	82	82	85	89	81	87	86	78	84	86	93	84	82	89	86	78	84	86	88	84	82	89	82	90	84	82
3h	22	25	20	27	25	31	29	32	25	23	26	22	21	28	30	24	23	25	20	33	32	35	27	22	25	23	26	21	20	26	19	21	23	22	21	20	27	19	21	17	18	21	20	22	21	20	24	19	21
6h	7	8	11	14	12	11	5	16	13	10	12	14	9	13	8	11	11	12	14	12	16	11	11	12	14	12	8	14	11	8	9	8	9	13	12	11	7	12	11	14	9	11	10	8	7	10	11	15	9
24h	8	9	8	11	12	8	7	9	6	13	15	14	7	8	8	9	8	11	12	8	7	9	6	13	15	14	7	8	8	9	8	11	12	8	7	9	6	13	15	14	7	8	8	9	8	11	12	8	7
OS
puncta number size ＞ 0.2 um2（直径0.5um）
15min	38	32	33	35	28	33	32	27	36	35	38	31	27	29	33	28	33	32	27	36	35	38	26	27	29	28	33	32	30	36	35	32	31	27	29	31	33	32	30	36	35	32	31	27	29	32	31	27	29
30min	42	48	35	46	45	49	37	44	48	46	47	49	42	48	38	46	45	49	37	44	48	46	47	49	42	48	35	46	45	49	37	44	48	46	47	49	42	48	35	46	45	49	37	44	48	46	47	49	42
60mmin	59	58	61	56	64	57	61	59	63	58	56	53	61	59	58	61	56	64	57	59	61	63	58	58	62	61	59	58	61	66	64	59	54	57	63	58	61	62	52	59	58	61	56	54	57	55	52	55	58
3h	85	83	85	88	87	82	80	82	89	91	87	84	89	85	88	85	85	88	83	84	89	88	82	89	91	87	94	88	85	98	95	93	88	83	97	89	90	82	89	91	88	84	88	85	88	90	82	89	91
6h	94	102	98	104	96	97	105	108	110	114	120	113	128	131	105	108	110	114	120	113	128	131	105	108	110	114	120	113	128	131	105	108	110	114	120	113	128	131	105	108	110	114	120	113	128	131	105	108	110
24h	125	145	148	152	117	109	115	125	145	148	152	117	109	115	125	145	148	152	117	109	115	125	145	148	152	117	109	115	148	152	117	109	115	125	145	148	152	117	109	115	148	152	117	109	115	125	145	148	152
[truncated: 13 more columns]

## Sheet: Figure 2D
							GAPDH
1	ST	M	60.438	102.15	73.1036		84.452
		D	28.037	0.826745	33.9125
		Oligomer	13.675		16.5408
	PS 1h	M	18.239	124.799	18.7749		121.237
		D	81.652	0.971458	84.051				dimer or oligomer fractions
		Oligomer	24.908		25.6398
	OS 1h	M	56.639	105.247	45.9811		129.642								average			Normolized
		D	22.826	1.23179	18.5308					73.1036	55.1421	54.9279	68.3532	62.8817	106.111	ST	M	68.8937	51.9665	51.7647	64.4169
		Oligomer	25.782		20.9305					33.9125	23.4597	22.1124	36.6594	29.036			D	31.9596	22.1087	20.839	34.5483
	PS 3h	M	49.981	96.137	42.6874		112.563			16.5408	5.67862	10.5093	24.0434	14.193			Oligomer	15.5882	5.3516	9.90406	22.6588
		D	43.744	1.17086	37.3606					18.7749	9.69612	22.8965	15.6754	16.7607		PS 1h	M	17.6937	9.13774	21.5779	14.7727
		Oligomer	2.412		2.06002					84.051	52.9367	53.8891	70.7903	65.4168			D	79.2106	49.8882	50.7857	66.7136
	OS 3h	M	21.148	125.865	22.1211		120.328			25.6398	48.9062	39.8652	41.553	38.9911			Oligomer	24.1633	46.0898	37.5694	39.1601
		D	82.765	0.956008	86.5735					45.9811	28.2553	52.0807	75.632	50.4873		OS 1h	M	43.3332	26.6281	49.0815	71.2765
		Oligomer	21.952		22.9621					18.5308	16.9113	37.8587	51.3761	31.1692			D	17.4636	15.9374	35.6785	48.4175
2	ST	M	52.019	79.507	55.1421		75.004			20.9305	18.3504	42.1218	39.2326	30.1588			Oligomer	19.7252	17.2936	39.6961	36.9733
		D	22.131	0.943363	23.4597					42.6874	32.7611	53.7811	71.8737	50.2758		PS 3h	M	40.2291	30.8745	50.6839	67.7346
		Oligomer	5.357		5.67862					37.3606	26.1395	31.1337	42.0229	34.1642			D	35.209	24.6342	29.3407	39.6029
	PS 1h	M	8.201	94.34	9.69612		79.793			2.06002	40.2362	29.168	38.439	27.4758			Oligomer	1.94139	37.9191	27.4883	36.2254
		D	44.774	0.845802	52.9367					22.1211	11.587	19.7278	25.5195	19.7389		OS 3h	M	20.8472	10.9197	18.5918	24.0499
		Oligomer	41.365		48.9062					86.5735	50.1043	59.9294	72.0545	67.1654			D	81.5879	47.2189	56.4782	67.905
	OS 1h	M	30.492	68.545	28.2553		73.971			22.9621	46.9173	40.4985	38.7981	37.294			Oligomer	21.6398	44.2154	38.1662	36.5638
		D	18.25	1.07916	16.9113
		Oligomer	19.803		18.3504
	PS 3h	M	32.857	99.427	32.7611		99.718
		D	26.216	1.00293	26.1395
		Oligomer	40.354		40.2362
	OS 3h	M	11.478	107.587	11.587		106.575
		D	49.633	0.990594	50.1043
		Oligomer	46.476		46.9173
3	ST	M	59.803	95.32	54.9279		103.78
		D	24.075	1.08875	22.1124
		Oligomer	11.442		10.5093
	PS 1h	M	23.917	121.85	22.8965		127.281
		D	56.291	1.04457	53.8891
		Oligomer	41.642		39.8652
	OS 1h	M	52.238	132.46	52.0807		132.86
		D	37.973	1.00302	37.8587
		Oligomer	42.249		42.1218
	PS 3h	M	56.226	119.269	53.7811		124.691
		D	32.549	1.04546	31.1337
		Oligomer	30.494		29.168
	OS 3h	M	21.132	128.708	19.7278		137.869
		D	64.195	1.07118	59.9294
		Oligomer	43.381		40.4985
4	ST	M	67.849	128.104	68.3532		127.159
		D	36.389	0.992623	36.6594
		Oligomer	23.866		24.0434
	PS 1h	M	16.68	136.223	15.6754		144.953
		D	75.327	1.06409	70.7903
		Oligomer	44.216		41.553
	OS 1h	M	68.043	149.56	75.632		134.553
		D	46.221	0.899659	51.3761
		Oligomer	35.296		39.2326
	PS 3h	M	66.842	141.671	71.8737		131.753
		D	39.081	0.929993	42.0229
		Oligomer	35.748		38.439
	OS 3h	M	25.797	137.855	25.5195		139.354
		D	72.838	1.01087	72.0545
		Oligomer	39.22		38.7981

## Sheet: Figure 2H-J
Figure 2H										Figure 2J	Number of condensates
Laminar Shear										TA	AA
	puncta									6	145
time	1	2	3	4	5	6	Average	SD		7	166
0s	4	3	5	3	7	6	4.66667	1.63299		8	173
5s	11	7	10	12	17	15	12	3.57771		9	152
15s	23	18	16	21	24	21	20.5	3.01662		8	167
30s	31	31	20	30	36	29	29.5	5.24404		5	148
2min	34	37	31	31	39	33	34.1667	3.25064		7	154
4min	35	45	34	33	42	36	37.5	4.84768		6	157
8min	37	51	39	41	43	39	41.6667	5.00666		9	162
3h	4	4	5	3	8	7	5.16667	1.94079		10	168
										8	147
Disturbed Flow										6	164
	puncta									12	156
time	1	2	3	4	5	6	Average	SD		14	163
0s	6	2	4	5	3	4	4	1.41421		9	157
5s	6	2	4	6	4	5	4.5	1.51658		8	159
15s	7	3	5	7	6	5	5.5	1.51658		7	143
30s	10	5	7	9	8	8	7.83333	1.7224		13	156
2min	16	14	12	13	11	12	13	1.78885		6	149
4min	21	18	16	15	14	17	16.8333	2.48328		9	173
8min	23	22	19	19	17	22	20.3333	2.33809
3h	72	63	55	67	51	59	61.1667	7.75672

## Sheet: Figure 3D-E
Figure 3D								Figure 3E
Calcium responds								Calcium responds
	Col-coated				BSA-coated				DDR1 antibody				IgG
	Pre	Post stimulation			Pre	Post stimulation			Pre	Post stimulation			Pre	Post stimulation
	1572.94	2569.74			1325.08	1460.3		measured by imageJ	36.548	60.522			39.156	41.856
	1284.57	4326.49			1512.31	1618.16			37.305	68.188			46.778	44.699
	1464.27	3173.13			1339.75	1451.65			39.837	61.233			41.501	42.291
	1715.86	2840.22			1245.45	1221.16			40.902	70.701			43.976	45.287
	1667.94	2577.13			1408.56	1417.62			46.481	75.523			47.904	47.13
	1699.89	2911.48			1416.19	1353.51			43.402	85.855			51.341	48.039
	1652.86	3062.8			1330.02	1352.9			46.479	78.321			48.622	48.279
	1459.79	1984.08			1488.43	1450.32			43.278	74.373			46.18	43.667
	1642.61	2308.3			1370.43	1235.87
	1682	2486.97			1464.86	1388.2		average	41.779			average	45.6823
	1306.67	2309.86			1462.18	1387.75
	1229.53	2653.17			1456.17	1330.62
	1764.59	3487.63			1435.32	1288.71		Normalized	0.874856	1.44873			0.857138	0.916242
	1543.55	4024.62			1475.99	1354.45			0.892977	1.63223			1.02399	0.978476
	1578.99	2669.58			1494.11	1637.39			0.953586	1.46575			0.908471	0.925764
	1296.25	3671.22			1489.95	1372.73			0.979079	1.69238			0.96265	0.991348
									1.11262	1.80781			1.04863	1.03169
									1.03892	2.05513			1.12387	1.05159
average	1535.14			average	1419.68				1.11258	1.87478			1.06435	1.05684
									1.03595	1.78028			1.0109	0.955885
Normalized	1.02462	1.67394		Normalized	0.933365	1.02861
	0.836776	2.81829			1.06525	1.13981
	0.953832	2.06699			0.943703	1.02252
	1.11772	1.85013			0.87728	0.860171
	1.0865	1.67875			0.992172	0.99855
	1.10731	1.89655			0.997544	0.953393
	1.07668	1.99512			0.936847	0.952964
	0.950915	1.29244			1.04843	1.02158
	1.07	1.50363			0.965314	0.870529
	1.09566	1.62002			1.03183	0.977831
	0.851173	1.50465			1.02994	0.977514
	0.800923	1.72829			1.02571	0.937272
	1.14946	2.27186			1.01102	0.907748
	1.00548	2.62165			1.03967	0.954058
	1.02856	1.73897			1.05243	1.15336
	0.844384	2.39145			1.0495	0.96693

## Sheet: Figure 3H
time(s)	ratio1	ratio2	ratio3	ratio4	ratio5	ratio6	ratio7	ratio8	Average	SD		puncta number
-20	0.989011	1.01075	0.962727	1.03125	1.10843	0.970753	1.03125	0.98901	1.01165	0.046641		time	1	2	3	4	5	6	7	8	Average	SD
-16	0.973125	0.983125	0.993125	1.02273	0.983125	0.962727	1.01075	1.13387	1.00782	0.0545008		0	11	8	13	14	17	25	21	27	17	6.78233
-12	1.01075	0.966818	1.01111	0.989247	0.998535	1.03125	1.02273	0.973125	1.00045	0.0229024		30	24	22	27	31	32	35	32	40	30.375	5.87823
-8	1.10843	1.03125	0.989474	0.968182	0.979381	1.01075	0.963256	1.01111	1.00773	0.0468949		60	32	31	39	42	43	47	40	49	40.375	6.41288
-4	1.02273	1.06818	0.979381	1.01613	1.03125	0.989011	0.975904	0.982727	1.00816	0.0322793		120	27	24	28	33	35	38	33	39	32.125	5.3569
0	0.966667	1.06897	0.989247	1	1.05	0.989011	0.975309	1.03529	1.00931	0.0373505		360	15	10	15	16	17	26	24	31	19.25	7.0051
4	0.923913	0.967742	0.944444	0.933333	0.965517	0.977273	0.9625	1	0.95934	0.0246311
8	0.943182	0.93617	0.931818	0.920635	0.936508	0.965116	0.974026	0.988095	0.949444	0.0235044
12	0.964286	0.894737	0.930233	0.892308	0.951613	0.963855	0.96	0.963415	0.940056	0.0308468
16	0.908046	0.849462	0.963855	0.9375	0.933333	0.950617	0.934211	0.95	0.928378	0.035864
20	0.855556	0.827957	0.911392	0.936508	0.904762	0.948718	0.876543	0.961538	0.902872	0.0467447
24	0.882353	0.815217	0.871795	0.878788	0.859375	0.933333	0.87013	0.948052	0.88238	0.0417888
28	0.879518	0.808989	0.84	0.890625	0.815385	0.931507	0.855263	0.936709	0.869749	0.0486548
32	0.788889	0.77907	0.819444	0.888889	0.8	0.906667	0.835443	0.934211	0.844077	0.0584873
36	0.784091	0.752941	0.823529	0.901639	0.787879	0.917808	0.87013	0.884615	0.840329	0.0614631
40	0.788235	0.804878	0.828125	0.895254	0.828125	0.885493	0.846154	0.830759	0.838378	0.036684
44	0.744156	0.810127	0.83871	0.883333	0.8125	0.875	0.8625	0.8625	0.836103	0.0460283
48	0.797468	0.833333	0.836066	0.881356	0.796875	0.871429	0.853659	0.82716	0.837168	0.0309699
52	0.824324	0.828947	0.822581	0.836066	0.819672	0.867647	0.851852	0.846154	0.837155	0.0168098
56	0.819444	0.833333	0.836066	0.803016	0.819672	0.871429	0.86747	0.831169	0.8352	0.0236024
60	0.876923	0.853659	0.822581	0.791667	0.787879	0.890411	0.851852	0.82716	0.837766	0.0372496
70	0.882353	0.831169	0.850746	0.842857	0.819444	0.853333	0.853659	0.821169	0.844341	0.020654
80	0.940299	0.853659	0.878788	0.846154	0.810811	0.873418	0.853659	0.846154	0.862867	0.0374138
90	0.953125	0.850746	0.867647	0.833333	0.849315	0.884615	0.904762	0.886076	0.878702	0.0380468
100	0.939394	0.917808	0.871429	0.917808	0.825	0.833333	0.917647	0.8875	0.88874	0.0423004
110	0.971014	0.923077	0.902778	0.92	0.848101	0.891566	0.917808	0.888889	0.907904	0.0352313
120	0.971429	0.935065	0.918919	0.910256	0.831169	0.929412	0.915663	0.890244	0.912769	0.0404148
130	0.930556	0.949367	0.907895	0.933333	0.865405	0.909091	0.917647	0.905	0.914787	0.0251022
140	0.972603	0.948052	0.910256	0.934211	0.917746	0.905864	0.921348	0.916667	0.928343	0.0223982
150	0.96	0.923077	0.9	0.936709	0.945205	0.91954	0.94382	0.915663	0.930502	0.0193763
160	0.986486	0.911392	0.924051	0.925	0.958333	0.94186	0.975904	0.939024	0.945256	0.0263692
170	0.974684	0.9375	0.935897	0.938272	0.973333	0.953488	0.954023	0.939759	0.95087	0.0159176
180	0.9875	0.950617	0.936709	0.95122	0.945946	0.943182	0.976744	0.950617	0.955317	0.0174731
190	0.975904	0.95122	0.960526	0.9375	0.934211	0.933333	0.976471	0.963415	0.954072	0.0177868
200	0.975309	0.951807	0.948718	0.939759	0.923077	0.954023	0.977273	0.952941	0.952863	0.0176401
210	0.963415	0.964286	0.960526	0.952381	0.949367	0.964706	0.976744	0.975904	0.963416	0.00973576
220	0.975	0.964706	0.948052	0.952941	0.9625	0.94186	0.988095	0.965116	0.962284	0.0148748
230	0.975309	0.976744	0.961538	0.964706	0.975309	0.963855	0.977011	0.977011	0.971436	0.00677247
240	0.95122	0.977273	0.974684	0.988506	0.974684	0.942529	0.988636	0.988235	0.973221	0.0174988
250	0.975904	0.988636	0.961538	0.94186	0.987013	0.988235	1.01149	1.0119	0.983323	0.0236802
260	0.987342	0.988764	0.950617	0.976471	1	0.988372	1.01124	1	0.98785	0.0183587
270	0.988636	0.978495	0.97619	1.01149	0.987342	0.977273	0.989011	1	0.988555	0.0121905
280	0.975309	0.989011	0.975	1.01136	0.9875	0.988506	0.98913	1.03529	0.993889	0.0201353
290	0.964286	0.978495	0.97619	1.02478	0.99561	0.97619	1.02222	1.01136	0.993643	0.0233145
300	0.976471	0.967742	0.988235	1.01124	0.987952	1	1	1.03371	0.995668	0.0206678
310	0.988095	0.968085	0.976744	1.01136	0.987654	0.977528	1.01064	1.04651	0.995828	0.025704
320	1	0.978947	1.0119	1.01149	0.9875	0.968794	0.989474	1.05747	1.0007	0.0274043
330	0.988235	0.989362	0.987805	1.01124	0.987805	0.975243	1.02128	1.03409	0.999382	0.020354
340	0.978506	0.989247	1	1.02273	1.03125	0.995895	0.986443	1.01124	1.00191	0.0183938
350	1.01163	1.01417	0.987952	1.01087	0.971905	1.02273	0.974866	0.987963	0.99776	0.0194258
360	1.02353	1	0.978547	0.989247	1.02353	1.01163	0.996957	0.973568	0.999626	0.0189929

## Sheet: Figure 3J
Figure 3J	control laminar flow
														cholesterol laminar flow
time	ratio1	ratio2	ratio3	ratio4	ratio5	ratio6	ratio7	ratio8	ratio9				time	ratio1	ratio2	ratio3	ratio4	ratio5	ratio6	ratio7	ratio8	ratio9
-20	0.983422	1.01359	1.01557	0.995132	1.01465	0.99411	0.990156	1.00957	0.983984	1.00002	0.0136357		-20	1.02839	1.01987	0.982114	1.01229	0.983484	1.02144	1.00217	0.973649	1.03123	1.00607	0.021642
-16	0.995445	1.01549	0.997462	1.01621	0.984829	0.993311	1.01113	1.0299	0.988345	1.00357	0.0126768		-16	0.984924	0.972193	1.01934	0.993832	1.02324	0.984194	0.978937	1.03008	1.03435	1.00234	0.0241907
-12	0.994454	1.02451	0.996518	0.996368	1.017	0.991705	0.991386	1.01192	0.986747	1.00118	0.0137426		-12	0.992374	1.01324	0.992013	1.03232	1.01928	0.98234	1.022	1.02909	0.962516	1.00502	0.0238065
-8	1.03234	1.0122	1.04206	0.984627	0.950898	1.0056	0.979704	0.990114	1.05708	1.00607	0.0332111		-8	0.984945	1.0234	1.02933	0.991324	0.981231	1.02334	0.98141	0.979418	1.0311	1.00283	0.0231075
-4	0.983924	0.984084	1.04053	1.00045	1.00049	0.980539	1.01544	0.965487	1.05637	1.00303	0.0224361		-4	1.01323	0.99123	0.982419	1.02938	1.04354	0.98963	1.01909	1.03311	0.979733	1.00904	0.0238836
0	1.05246	1.03274	1.02009	0.971264	0.962341	1.00201	0.986307	1.05738	0.969991	1.00607	0.0352052		0	1.00809	0.983143	0.981961	1.02334	1.03842	0.981473	1.01311	1.02804	0.971658	1.00325	0.0242529
4	0.928301	0.984328	0.974735	0.952612	0.969459	0.979726	0.954684	0.964988	0.923086	0.959102	0.0210011		4	0.998704	0.977134	0.997337	0.990141	1.00143	0.951844	0.983959	0.991619	0.941156	0.981481	0.0213701
8	0.902031	0.942488	0.917543	0.935211	0.939172	0.979072	0.933063	0.917121	0.925858	0.932395	0.0260864		8	0.975945	0.968394	0.95975	0.989138	0.976378	0.962215	0.979246	0.996146	0.925928	0.970349	0.0203742
12	0.907083	0.930151	0.928145	0.902761	0.91866	0.869557	0.920849	0.918864	0.893733	0.909978	0.0223814		12	0.934549	0.969653	0.955527	0.998135	0.971322	0.962586	0.968353	0.986095	0.929601	0.96398	0.0220294
16	0.900907	0.920046	0.937051	0.893667	0.895113	0.862987	0.910845	0.92768	0.884731	0.90367	0.0252724		16	0.961754	0.963912	0.941304	0.977133	0.966267	0.942957	0.967361	0.990452	0.921227	0.959152	0.0208254
20	0.887976	0.913594	0.930972	0.880047	0.888361	0.865452	0.904458	0.921662	0.871247	0.895974	0.0237809		20	0.968563	0.962171	0.917082	0.97613	0.951211	0.953328	0.963692	0.991599	0.913794	0.955286	0.025615
24	0.895849	0.908151	0.933986	0.878106	0.880614	0.850101	0.89907	0.924646	0.869325	0.893316	0.0286782		24	0.958513	0.95943	0.942859	0.96512	0.956156	0.963699	0.955468	0.951594	0.914262	0.9519	0.0155873
28	0.889722	0.902857	0.936938	0.867455	0.872791	0.869028	0.893828	0.927569	0.858781	0.890997	0.0268796		28	0.945855	0.95469	0.938636	0.984125	0.9511	0.94407	0.964384	0.941589	0.914629	0.948786	0.0189892
32	0.878338	0.889772	0.932718	0.866113	0.878426	0.864006	0.880874	0.923391	0.857452	0.885677	0.025238		32	0.95426	0.955949	0.934413	0.973122	0.946044	0.934441	0.95349	0.936584	0.915096	0.944822	0.0168004
36	0.890119	0.898738	0.867067	0.863368	0.850867	0.897301	0.889751	0.858396	0.854734	0.874482	0.020096		36	0.957164	0.951398	0.93019	0.97212	0.940989	0.934812	0.962398	0.931579	0.925463	0.945124	0.0163094
40	0.889976	0.892154	0.89673	0.860164	0.823072	0.868303	0.893233	0.867628	0.851562	0.871425	0.0278861		40	0.943517	0.946847	0.935968	0.961117	0.93593	0.925183	0.951506	0.92657	0.915931	0.938063	0.014212
44	0.872213	0.881539	0.890058	0.860328	0.813222	0.891998	0.872823	0.860315	0.877253	0.868861	0.029403		44	0.9448	0.942296	0.941745	0.960114	0.940878	0.915554	0.950513	0.931469	0.906198	0.937063	0.0168914
48	0.875934	0.869179	0.90554	0.860328	0.861988	0.826766	0.860487	0.896485	0.851725	0.867604	0.0255243		48	0.931727	0.937745	0.937522	0.979112	0.935822	0.915925	0.949521	0.926464	0.906665	0.935611	0.0206707
52	0.865627	0.863436	0.884432	0.860328	0.880382	0.821698	0.854801	0.875587	0.851725	0.862002	0.0222747		52	0.935975	0.943194	0.933299	0.968109	0.932766	0.936296	0.958427	0.923439	0.926933	0.939826	0.0146277
56	0.865427	0.841031	0.894925	0.858147	0.871158	0.818168	0.83262	0.885975	0.849566	0.857446	0.0263294		56	0.937516	0.938643	0.939076	0.967107	0.935711	0.936167	0.957435	0.926354	0.926805	0.940535	0.0134093
60	0.85904	0.860286	0.857465	0.858147	0.880129	0.818818	0.851683	0.84889	0.849566	0.85378	0.0199917		60	0.935033	0.944092	0.934853	0.961045	0.930655	0.937038	0.954355	0.931348	0.907667	0.937343	0.0152877
64	0.854212	0.877802	0.862773	0.856975	0.866113	0.807336	0.869024	0.854145	0.848405	0.855198	0.0243984		64	0.933898	0.939542	0.930631	0.9651	0.92559	0.937409	0.955449	0.916334	0.928034	0.936887	0.0151011
68	0.835359	0.847768	0.899523	0.85463	0.851865	0.806691	0.83929	0.890528	0.846084	0.852415	0.030231		68	0.932769	0.944991	0.936408	0.964099	0.921544	0.93178	0.954458	0.912328	0.922462	0.935649	0.0165492
72	0.835882	0.886749	0.856489	0.847417	0.831865	0.816505	0.877882	0.847924	0.838943	0.848851	0.024267		72	0.939615	0.94044	0.935517	0.963096	0.925484	0.936151	0.953465	0.916229	0.926789	0.937421	0.0143196
76	0.857669	0.837433	0.873982	0.846244	0.858323	0.814848	0.829058	0.865242	0.837781	0.846731	0.0204396		76	0.933816	0.935889	0.943131	0.962094	0.929424	0.930522	0.952473	0.920129	0.921216	0.936522	0.0139156
80	0.849525	0.854644	0.850136	0.844262	0.861702	0.813834	0.846098	0.841634	0.835819	0.844184	0.0166606		80	0.935688	0.937338	0.940745	0.971091	0.933364	0.934893	0.95148	0.92403	0.905544	0.93713	0.0178988
84	0.870439	0.84615	0.863059	0.835252	0.847311	0.805676	0.837688	0.854429	0.826899	0.842989	0.0228936		84	0.929727	0.936787	0.938359	0.969889	0.937303	0.939264	0.950291	0.92793	0.909871	0.937713	0.0163249
88	0.84711	0.840883	0.860863	0.834894	0.846301	0.783834	0.855447	0.881954	0.826545	0.841981	0.0268079		88	0.939945	0.942236	0.935973	0.969086	0.921243	0.943635	0.959395	0.912031	0.934198	0.939749	0.0174061
92	0.854289	0.836363	0.857138	0.833918	0.859669	0.813834	0.828	0.848566	0.825578	0.839706	0.0177824		92	0.928809	0.937685	0.933587	0.968083	0.925183	0.948006	0.958402	0.915931	0.938525	0.939357	0.0164333
96	0.847283	0.826256	0.851529	0.83568	0.844608	0.772819	0.863899	0.872714	0.827323	0.838012	0.029295		96	0.933242	0.943134	0.941201	0.967081	0.929123	0.932377	0.95741	0.939632	0.913053	0.939584	0.0157899
100	0.845421	0.842332	0.860231	0.835087	0.863258	0.800745	0.833909	0.851628	0.826736	0.839927	0.0225469		100	0.937675	0.938583	0.938815	0.966078	0.923063	0.936748	0.956417	0.913832	0.92738	0.937621	0.0160037
104	0.860551	0.87066	0.842003	0.837837	0.863634	0.778371	0.861953	0.833583	0.829459	0.842006	0.033762		104	0.942108	0.934033	0.936429	0.965075	0.947003	0.931119	0.955424	0.917533	0.918078	0.938534	0.0158641
108	0.844688	0.858536	0.853	0.83568	0.865155	0.799825	0.84995	0.84447	0.827323	0.84207	0.0234628		108	0.936541	0.942482	0.934043	0.964073	0.930943	0.92549	0.954432	0.921633	0.916235	0.936208	0.0154381
112	0.856612	0.852197	0.862786	0.826291	0.868578	0.78169	0.843675	0.854158	0.818028	0.840446	0.0326727		112	0.930974	0.944931	0.934657	0.96307	0.934883	0.929861	0.953439	0.925534	0.920562	0.937546	0.0137342
116	0.842721	0.864594	0.869891	0.829039	0.863961	0.783226	0.855948	0.861192	0.820749	0.84348	0.0328427		116	0.935407	0.94038	0.919271	0.962068	0.948823	0.914232	0.952447	0.939334	0.905089	0.935228	0.0188711
120	0.86109	0.837982	0.882088	0.827464	0.857723	0.785022	0.829603	0.873267	0.81919	0.841492	0.0337418		120	0.93984	0.945829	0.916885	0.961065	0.942763	0.918603	0.951454	0.933335	0.909416	0.935466	0.017333
laminar shear puncta number size＞ 0.2 um2										Average	SD
0	13	9	8	11	15	17	12	18	16	13.2222	3.52767
30s	26	20	17	24	31	32	29	32	30	26.7778	5.44926
60s	33	35	28	36	42	48	40	44	39	38.3333	6.06218
120s	45	46	35	43	49	56	46	51	46	46.3333	5.74456
laminar shear-cholesterol puncta number size ＞ 0.2 um2										Average	SD
0	20	13	9	15	17	12	20	17	11	14.8889	3.91933
30s	23	15	11	18	20	16	21	18	12	17.1111	4.01386
60s	26	17	13	21	28	25	23	19	14	20.6667	5.31507
120s	27	20	14	23	34	27	24	21	15	22.7778	6.24055
laminar shear average condensate size（um2）										Average	SD
0	0.276	0.2544	0.2736	0.2568	0.2136	0.2232	0.2472	0.1992	0.2256	0.241067	0.0269429
30s	0.458784	0.3696	0.4488	0.4344	0.348	0.4032	0.4224	0.4152	0.3912	0.410176	0.0362923
60s	0.5688	0.456	0.564	0.5712	0.4992	0.4632	0.492	0.492	0.5016	0.512	0.0447553
120s	0.624	0.6336	0.6168	0.6024	0.5928	0.5664	0.6336	0.5616	0.5544	0.5984	0.0312922
laminar shear-cholesterol average condensate size（um2）										Average	SD
0	0.2376	0.2568	0.2352	0.228	0.2256	0.2832	0.2616	0.2304	0.204	0.240267	0.023406
30s	0.2424	0.3096	0.2448	0.2424	0.2472	0.2952	0.2736	0.2352	0.2304	0.257867	0.0281709
60s	0.252	0.2952	0.252	0.2592	0.2688	0.3336	0.3048	0.276	0.2328	0.274933	0.0313407
120s	0.2544	0.3	0.2592	0.2472	0.2904	0.3192	0.336	0.2808	0.2448	0.281333	0.0327267

## Sheet: Figure 4B-E
Figure 4B								Figure 4C						Figure 4E
Pre-shear	Force	Extension		Post-Shear	Force	Extension		Before-Shear			After-shear			locked mutation
	1.75696	0			1.75696	0		unfolding force	length		unfolding force	length		Pre-shear	Force	Extension		Post-Shear	Force	Extension
	1.77868	1.67836			1.77868	1.60292		18.8112	41.4417		4.6942	40.1341			1.75696	0.00457085			1.75696	0.000189104
	1.80066	2.72284			1.80066	4.11081		22.6174	43.9017		4.8704	42.5672			1.77868	1.30077			1.77868	1.59158
	1.82292	3.40803			1.82292	3.13197		19.3565	44.1492		6.3038	45.9271			1.80066	3.85112			1.80066	2.39658
	1.84545	4.05768			1.84545	5.2039		18.0685	47.9824		3.09125	46.2165			1.82292	5.55584			1.82292	4.00476
	1.86826	4.70733			1.86826	4.46326		20.7538	48.4931		6.0757	48.4607			1.84545	7.05735			1.84545	3.04008
	1.89135	5.35699			1.89135	7.79393		19.8954	50.6772		6.786	50.8503			1.86826	8.33519			1.86826	6.49424
	1.91473	6.00664			1.91473	9.99499		21.8857	51.3646		5.9283	53.4297			1.89135	9.91862			1.89135	7.99762
	1.93839	3.65629			1.93839	9.09227		23.8617	55.1486		6.1508	56.4991			1.91473	10.3716			1.91473	12.9786
	1.96235	9.30594			1.96235	11.2665		20.6563	47.8948		5.48756	48.0106			1.93839	11.3556			1.93839	11.2584
	1.98661	7.95559			1.98661	12.74									1.96235	12.5009			1.96235	12.0519
	2.01116	8.60525			2.01116	14.5402									1.98661	13.0312			1.98661	14.3649
	2.03602	11.2549			2.03602	15.6986									2.01116	18.5889			2.01116	18.256
	2.06119	9.90455			2.06119	16.7806									2.03602	14.0106			2.03602	17.4116
	2.08666	12.5542			2.08666	18.9011									2.06119	15.7342			2.06119	18.9601
	2.11245	14.8133			2.11245	19.9816									2.08666	16.5642			2.08666	20.3793
	2.13856	17.1317			2.13856	21.0981									2.11245	17.6935			2.11245	18.6901
	2.165	16.469			2.165	22.6163									2.13856	18.4432			2.13856	23.5495
	2.19175	19.4561			2.19175	23.6348									2.165	19.9853			2.165	25.787
	2.21885	21.4354			2.21885	25.4197									2.19175	21.2511			2.19175	24.4192
	2.24627	23.4147			2.24627	27.1938									2.21885	23.9452			2.21885	26.0427
	2.27403	25.3941			2.27403	28.8085									2.24627	25.4023			2.24627	28.0129
	2.30214	29.3734			2.30214	30.4976									2.27403	26.8464			2.27403	29.62
	2.3306	29.3528			2.3306	31.0356									2.30214	28.0441			2.30214	30.3546
	2.3594	31.3321			2.3594	31.879									2.3306	29.4281			2.3306	31.5226
	2.38856	36.3115			2.38856	34.3055									2.3594	30.647			2.3594	33.5226
	2.41809	35.2908			2.41809	36.2332									2.38856	31.7399			2.38856	34.945
	2.44798	39.2701			2.44798	37.3312									2.41809	32.453			2.41809	35.9297
	2.47823	42.2495			2.47823	38.2128									2.44798	34.9787			2.44798	37.6034
	2.50886	41.2288			2.50886	40.2223									2.47823	35.205			2.47823	39.9297
	2.53987	44.2082			2.53987	43.5002									2.50886	37.9261			2.50886	41.2481
	2.57127	45.1875			2.57127	46.2785									2.53987	39.1673			2.53987	43.1741
	2.60305	48.1668			2.60305	49.5142									2.57127	40.3107			2.57127	45.2834
	2.63522	49.1462			2.63522	45.6691									2.60305	41.8794			2.60305	47.0944
	2.66779	52.1255			2.66779	50.1739									2.63522	42.0047			2.63522	48.7145
	2.70077	53.1049			2.70077	53.1739									2.66779	43.1301			2.66779	49.098
	2.73415	55.4842			2.73415	56.1151									2.70077	45.8093			2.70077	51.7395
	2.76794	59.8635			2.76794	57.1277									2.73415	48.3956			2.73415	53.7415
	2.80215	60.2429			2.80215	58.1835									2.76794	49.5755			2.76794	54.5199
	2.83679	65.6222			2.83679	60.0179									2.80215	49.8139			2.80215	55.077
	2.87185	65.0016			2.87185	61.2281									2.83679	50.0957			2.83679	57.1025
	2.90735	69.3809			2.90735	62.2832									2.87185	47.2797			2.87185	54.4007
	2.94328	75.7602			2.94328	63.4404									2.90735	54.3157			2.90735	58.2463
	2.97966	77.1396			2.97966	63.9902									2.94328	53.292			2.94328	57.7525
	3.01649	76.7499			3.01649	66.4404									2.97966	56.5334			2.97966	58.5261
	3.05378	81.1347			3.05378	66.9902									3.01649	57.8454			3.01649	59.1774
	3.09152	85.4802			3.09152	70.198									3.05378	58.7971			3.05378	63.8476
	3.12973	84.6721			3.12973	73.1865									3.09152	62.1229			3.09152	63.8387
	3.16842	86.6852			3.16842	74.9194									3.12973	62.9996			3.12973	65.5328
	3.20758	88.0507			3.20758	79.4925									3.16842	54.9866			3.16842	66.3582
	3.24722	89.8863			3.24722	79.7272									3.20758	59.0231			3.20758	67.4131
	3.28736	91.0219			3.28736	81.1148									3.24722	63.6785			3.24722	66.3403
	3.32799	91.331			3.32799	81.5563									3.28736	62.245			3.28736	68.5443
	3.36913	94.6212			3.36913	84.2565									3.32799	62.2251			3.32799	69.4001
	3.41077	94.4899			3.41077	86.069									3.36913	71.8797			3.36913	70.1131
	3.45292	96.4442			3.45292	87.0274									3.41077	73.1744			3.41077	71.7844
	3.4956	96.3344			3.4956	87.9076									3.45292	69.4292			3.45292	73.4927
	3.53881	95.1608			3.53881	88.7039									3.4956	69.9037			3.4956	75.7405
	3.58255	99.3921			3.58255	89.8609									3.53881	69.6767			3.53881	71.2448
	3.62683	95.7769			3.62683	93.0721									3.58255	73.7621			3.58255	77.7525
	3.67166	101.48			3.67166	94.0769									3.62683	75.3239			3.62683	73.3243
	3.71704	100.095			3.71704	96.0541									3.67166	80.0754			3.67166	78.959
	3.76298	101.96			3.76298	96.7403									3.71704	77.6866			3.71704	79.225
	3.80949	105.936			3.80949	100.034									3.76298	77.4218			3.76298	75.9266
	3.85658	106.669			3.85658	100.769									3.80949	82.0422			3.80949	80.9668
	3.90425	104.265			3.90425	102.421									3.85658	79.4035			3.85658	77.9193
	3.9525	104.78			3.9525	103.467									3.90425	83.791			3.90425	82.54
	4.00136	107.452			4.00136	104.586									3.9525	87.8722			3.9525	84.5648
	4.05081	112.394			4.05081	107.473									4.00136	84.1787			4.00136	82.5895
	4.10088	109.473			4.10088	109.473									4.05081	89.0758			4.05081	85.6142
	4.15157	108.343			4.15157	111.646									4.10088	86.0166			4.10088	81.6389
	4.20288	111.902			4.20288	115.644									4.15157	88.824			4.15157	87.6636
	4.25483	111.824			4.25483	115.584									4.20288	91.4581			4.20288	88.6884
	4.30742	115.193			4.30742	117.764									4.25483	93.4452			4.25483	84.7131
	4.36066	114.013			4.36066	120.764									4.30742	91.8654			4.30742	89.7378
	4.41456	115.15			4.41456	124.523									4.36066	94.5334			4.36066	89.7625
	4.46912	116.676			4.46912	128.33									4.41456	95.1215			4.41456	87.8734
	4.52436	121.408			4.52436	128.525									4.46912	96.0244			4.46912	91.6362
	4.58028	124.073			4.58028	130.117									4.52436	94.8581			4.52436	93.9474
	4.63689	124.209			4.63689	133.566									4.58028	98.4304			4.58028	88.707
	4.69421	125.324			4.69421	135.117									4.63689	103.016			4.63689	94.4881
	4.75223	129.838			4.75223	137.566									4.69421	105.14			4.69421	95.9877
	4.81097	130.828			4.81097	138.98									4.75223	108.669			4.75223	95.1086
	4.87043	129.926			4.87043	142.225									4.81097	112.44			4.81097	97.1304
	4.93063	131.179			4.93063	142.645									4.87043	115.512			4.87043	94.0571
	4.99157	135.899			4.99157	144.761									4.93063	117.521			4.93063	99.1782
	5.05327	132.532			5.05327	146.588									4.99157	119.982			4.99157	98.8922
	5.11573	134.05			5.11573	148.073									5.05327	121.65			5.05327	102.459
	5.17896	132.397			5.17896	150.709									5.11573	122.879			5.11573	104.391
	5.24297	136.676			5.24297	149.732									5.17896	125.202			5.17896	99.2515
	5.30777	137.916			5.30777	152.732									5.24297	125.145			5.24297	105.928
	5.37338	138.293			5.37338	151.708									5.30777	124.491			5.30777	107.606
	5.43979	139.774			5.43979	154.33									5.37338	125.968			5.37338	109.019
	5.50703	141.054			5.50703	157.252									5.43979	130.307			5.43979	106.588
	5.5751	140.769			5.5751	158.714									5.50703	129.725			5.50703	112.642
	5.644	142.093			5.644	160.541									5.5751	132.387			5.5751	113.933
	5.71376	143.938			5.71376	162.117									5.644	131.946			5.644	116.259
	5.78439	148.654			5.78439	164.566									5.71376	136.49			5.71376	115.616
	5.85588	195.037			5.85588	207.98									5.78439	135.172			5.78439	119.518
	5.92826	199.672			5.92826	210.725									5.85588	140.091			5.85588	117.055
	6.00153	201.018			6.00153	212.252									5.92826	138.43			5.92826	121.087
	6.07571	203.841			6.07571	212.714									6.00153	141.62			6.00153	125.331
	6.15081	206.52			6.15081	217.541									6.07571	141.974			6.07571	127.787
	6.22683	207.272			6.22683	221.472									6.15081	146.268			6.15081	125.772
	6.3038	210.025			6.3038	223.199									6.22683	150.195			6.22683	122.18
	6.38171	213.777			6.38171	228.151									6.3038	148.809			6.3038	122.642
	6.46059	213.53			6.46059	232.867									6.38171	152.038			6.38171	127.329
	6.54045	215.282			6.54045	232.571									6.46059	150.584			6.46059	126.348
	6.62129	216.034			6.62129	234.926									6.54045	154.855			6.54045	133.152
	6.70313	220.787			6.70313	238.993									6.62129	155.91			6.62129	135.308
	6.78598	221.539			6.78598	238.908									6.70313	160.957			6.70313	136.928
	6.86985	224.291			6.86985	242.518									6.78598	160.98			6.78598	138.915
	6.95476	224.044			6.95476	241.874									6.86985	161.444			6.86985	137.864
	7.04072	228.796			7.04072	244.266									6.95476	159.191			6.95476	141.056
	7.12775	231.549			7.12775	246.523									7.04072	162.915			7.04072	143.497
	7.21585	232.301			7.21585	248.732									7.12775	166.321			7.12775	144.486
	7.30504	234.053			7.30504	247.796									7.21585	168.429			7.21585	146.482
	7.39533	236.806			7.39533	254.275									7.30504	170.288			7.30504	148.466
	7.48673	236.558			7.48673	253.681									7.39533	174.897			7.39533	152.246
	7.57927	241.311			7.57927	255.064									7.48673	173.231			7.48673	157.101
	7.67295	242.063			7.67295	258.6									7.57927	177.035			7.57927	158.934
	7.76779	245.815			7.76779	262.76									7.67295	177.395			7.67295	161.297
	7.8638	246.568			7.8638	263.942									7.76779	180.119			7.76779	158.722
	7.961	247.32			7.961	269.479									7.8638	179.009			7.8638	159.284
	8.05939	250.073			8.05939	268.339									7.961	181.466			7.961	163.654
	8.15901	251.825			8.15901	271.297									8.05939	182.404			8.05939	167.791
	8.25985	254.577			8.25985	272.601									8.15901	184.275			8.15901	169.537
	8.36195	255.33			8.36195	275.436									8.25985	184.835			8.25985	171.955
	8.4653	257.082			8.4653	276.186									8.36195	188.21			8.36195	175.438
	8.56993	260.834			8.56993	279.245									8.4653	186.95			8.4653	179.729
	8.67586	261.587			8.67586	280.068									8.56993	190.795			8.56993	176.235
	8.78309	264.339			8.78309	282.963									8.67586	191.956			8.67586	179.225
	8.89165	267.092			8.89165	285.161									8.78309	193.68			8.78309	178.618
	9.00155	268.844			9.00155	288.027									8.89165	193.086			8.89165	183.564
	9.11281	271.596			9.11281	290.665									9.00155	197.735			9.00155	186.505
	9.22545	273.349			9.22545	290.852									9.11281	199.458			9.11281	189.388
	9.33947	273.101			9.33947	291.722									9.22545	202.06			9.22545	186.817
	9.45491	274.854			9.45491	294.394									9.33947	200.686			9.33947	186.277
	9.57177	276.606			9.57177	297.085									9.45491	205.796			9.45491	190.628
	9.69008	280.358			9.69008	302.43									9.57177	206.975			9.57177	193.894
	9.80985	282.111			9.80985	299.631									9.69008	206.829			9.69008	195.082
	9.9311	282.863			9.9311	300.998									9.80985	207.794			9.80985	194.964
	10.0539	286.616			10.0539	304.874									9.9311	210.869			9.9311	196.468
	10.1781	286.368			10.1781	306.348									10.0539	212.145			10.0539	195.661
	10.3039	289.464			10.3039	308.375									10.1781	214.355			10.1781	198.584
	10.4313	290.561			10.4313	309.564									10.3039	215.187			10.3039	199.274
	10.5602	293.657			10.5602	310.85									10.4313	214.501			10.4313	202.693
	10.6907	293.754			10.6907	313.359									10.5602	215.927			10.5602	203.912
	10.8229	294.851			10.8229	316.453									10.6907	218.535			10.6907	209.375
	10.9566	296.947			10.9566	321.072									10.8229	219.662			10.8229	209.949
	11.0921	298.044			11.0921	323.627									10.9566	222.014			10.9566	211.994
	11.2292	299.14			11.2292	326.113									11.0921	222.953			11.0921	212.382
	11.368	302.237			11.368	327.674									11.2292	225.743			11.2292	213.234
	11.5085	302.333			11.5085	333.007									11.368	225.847			11.368	214.694
	11.6507	304.43			11.6507	336.153									11.5085	229.147			11.5085	215.156
	11.7947	307.526			11.7947	335.157									11.6507	230.423			11.6507	218.321
	11.9405	309.623			11.9405	336.327									11.7947	232.762			11.7947	217.387
	12.0881	311.719			12.0881	339.221									11.9405	234.622			11.9405	219.65
	12.2375	312.816			12.2375	341.485									12.0881	236.857			12.0881	220.033
	12.3888	314.912			12.3888	344.883									12.2375	237.199			12.2375	221.638
	12.5419	315.009			12.5419	345.945									12.3888	236.054			12.3888	224.354
	12.6969	318.105			12.6969	347.966									12.5419	240.12			12.5419	226.825
	12.8538	320.202			12.8538	350.284									12.6969	242.771			12.6969	225.282
	13.0127	321.299			13.0127	352.933									12.8538	242.502			12.8538	229.878
	13.1735	324.395			13.1735	355.147									13.0127	244.98			13.0127	229.111
	13.3364	324.492			13.3364	355.876									13.1735	246.786			13.1735	231.033
	13.5012	326.588			13.5012	356.181									13.3364	249.105			13.3364	232.489
	13.6681	328.685			13.6681	358.751									13.5012	250.012			13.5012	236.962
	13.837	330.781			13.837	360.347									13.6681	252.242			13.6681	235.084
	14.008	332.878			14.008	362.577									13.837	254.388			13.837	237.205
	14.1812	335.974			14.1812	366.016									14.008	257.597			14.008	238.326
	14.3565	336.799			14.3565	366.342									14.1812	257.986			14.1812	239.717
	14.5339	338.182			14.5339	366.839									14.3565	260.286			14.3565	241.905
	14.7136	340.902			14.7136	369.072									14.5339	261.08			14.5339	243.843
	14.8954	343.597			14.8954	368.676									14.7136	264.107			14.7136	244.069
	15.0795	345.028			15.0795	374.432									14.8954	264.758			14.8954	246.627
	15.2659	347.982			15.2659	375.671									15.0795	265.249			15.0795	247.232
	15.4546	350.616			15.4546	380.39									15.2659	264.094			15.2659	251.617
	15.6456	352.618			15.6456	381.691									15.4546	268.131			15.4546	253.135
	15.839	354.725			15.839	383.128									15.6456	267.71			15.6456	257.909
	16.0348	356.763			16.0348	381.88									15.839	273.006			15.839	258.876
	16.233	359.963			16.233	384.737									16.0348	271.911			16.0348	258.544
	16.4336	360.743			16.4336	381.853									16.233	274.722			16.233	260.78
	16.6367	361.8			16.6367	385.823									16.4336	269.688			16.4336	262.998
	16.8423	364.119			16.8423	387.537									16.6367	274.648			16.6367	265.667
	17.0505	366.551			17.0505	389.396									16.8423	275.963			16.8423	266.592
	17.2613	369.612			17.2613	392.073									17.0505	280.015			17.0505	269.511
	17.4746	370.174			17.4746	395.401									17.2613	278.914			17.2613	273.901
	17.6906	372.805			17.6906	398.817									17.4746	282.204			17.4746	272.887
	17.9093	375.636			17.9093	401.195									17.6906	283.985			17.6906	274.557
	18.1306	377.948			18.1306	404.198									17.9093	287.404			17.9093	279.267
	18.3547	378.634			18.3547	405.089									18.1306	287.858			18.1306	277.831
	18.5816	380.589			18.5816	406.329									18.3547	290.552			18.3547	281.381
	18.8112	383.248			18.8112	408.483									18.5816	291.171			18.5816	283.6
	19.0438	384.969			19.0438	408.121									18.8112	292.554			18.8112	284.757
	19.2791	387.4			19.2791	411.278									19.0438	294.131			19.0438	287.391
	19.5174	389.635			19.5174	407.687									19.2791	298.449			19.2791	294.335
	19.7587	392.28			19.7587	411.122									19.5174	298.541			19.5174	291.793
	20.0029	394.759			20.0029	413.043									19.7587	302.136			19.7587	295.762
	20.2501	396.788			20.2501	413.081									20.0029	303.733			20.0029	297.705
	20.5004	398.066			20.5004	415.338									20.2501	305.967			20.2501	298.074
	20.7538	401.85			20.7538	417.655									20.5004	308.136			20.5004	304.107
	21.0103	403.19			21.0103	419.529									20.7538	309.136			20.7538	302.905
	21.27	405.659			21.27	418.096									21.0103	307.266			21.0103	305.843
	21.5329	408.211			21.5329	420.112									21.27	311.205			21.27	308.069
	21.7991	411.958			21.7991	421.303									21.5329	313.146			21.5329	310.627
	22.0685	414.501			22.0685	422.99									21.7991	314.844			21.7991	315.232
	22.3413	416.501			22.3413	424.994									22.0685	314.66			22.0685	313.617
	22.6174	418.211			22.6174	427.214									22.3413	315.322			22.3413	314.135
	22.897	420.188			22.897	427.782									22.6174	317.266			22.6174	315.909
	23.18	423.124			23.18	429.595									22.897	319.097			22.897	317.876
	23.4665	425.324			23.4665	432.453									23.18	319.085			23.18	318.544
	23.7565	425.633			23.7565	432.854									23.4665	321.832			23.4665	316.78
	24.0501	427.357			24.0501	435.093									23.7565	322.457			23.7565	323.998
	24.3474	429.276			24.3474	435.585									24.0501	324.987			24.0501	326.667
	24.6483	430.405			24.6483	437.051									24.3474	324.575			24.3474	328.592
	24.953	432.575			24.953	439.87									24.6483	328.385			24.6483	325.511
	25.2614	433.824			25.2614	441.491									24.953	330.094			24.953	329.901
	25.5737	435.855			25.5737	444.129									25.2614	331.669			25.2614	331.887
	25.8897	438.05			25.8897	445.979									25.5737	332.917			25.5737	333.557
	26.2097	437.908			26.2097	445.795									25.8897	336.205			25.8897	336.267
	26.5337	438.574			26.5337	446.66									26.2097	337.109			26.2097	334.831
	26.8617	441.16			26.8617	450.019									26.5337	338.952			26.5337	336.381
	27.1937	442.487			27.1937	451.742									26.8617	339.945			26.8617	337.6
	27.5298	444.787			27.5298	452.729									27.1937	341.606			27.1937	338.757
	27.8701	447.554			27.8701	456.322									27.5298	342.073			27.5298	336.391
	28.2145	449.738			28.2145	456.158									27.8701	344.122			27.8701	339.335
	28.5633	449.133			28.5633	457.373									28.2145	346.572			28.2145	340.793
	28.9163	452.339			28.9163	459.537									28.5633	348.979			28.5633	341.762
															28.9163	350.099			28.9163	339.705

[truncated: 26 more sheets: Figure 4F-I, Figure 4J, Figure 4K, Figure 4L, Figure 5B,D,H, Figure 5I，K, Figure 7A, Figure 7C, Figure 7D,E, Figure 7G, Figure S1A, Figure S1C, Figure S1D, Figure S2, Figure S3A, Figure S3B,C,D, Figure S3E,F,G, Figure S3H, Figure S4,6, Figure S7 …]
